# Supplementary material for: Cannabidiol polarizes human neutrophils toward a cancer-promoting phenotype
Source: Front Immunol. 2025 Jul 25;16:1543403. doi: 10.3389/fimmu.2025.1543403 (PMC12331714; doi:10.3389/fimmu.2025.1543403)
Supplement: Supplementary file 1 [file Table1.xlsx]

## Sheet: STAR
REAGENT or RESOURCE	SOURCE	IDENTIFIER
Culture Media and Supplements
RPMI 1640 medium	Biological Industries, Israel	SKU: 01-101-1A
Fetal bovine serum (FBS)	Biological Industries, Israel	SKU: 04-001-1A
Penicillin-Streptomycin Solution	Biological Industries, Israel	SKU: 03-031-1B
L-glutamine	Biological Industries, Israel	SKU: 03-020-1A
Dulbecco's modified Eagle medium (DMEM)	Biological Industries, Israel	SKU: 01-057-1A
HEPES	Biological Industries, Israel	SKU: 03-025-1B
Luria–Bertani (LB)	Sigma-Aldrich	Cat# L3397
GlutaMAX	Thermo Scientific	Cat# 35-050-061
Antibodies
APC anti-human CD62L	BioLegend	Cat# 304809; RRID: AB_314469
PE-conjugated anti-human CD182 (CXCR2)	BioLegend	Cat# 320705; RRID: AB_439806
KIRAVIA Blue 520™ anti-human CD95	BioLegend	Cat# 305662; RRID: AB_2894454
APC anti-human CD54	BioLegend	Cat# 353111; RRID: AB_10917389
Ultra-LEAF™ Purified anti-human CD3	BioLegend	Cat# 317326; RRID:AB_11150592
Ultra-LEAF™ Purified anti-human CD28	BioLegend	Cat# 302934; RRID: AB_11148949
FITC anti-human CD11b	Beckman Coulter	Cat# IM0530U
FITC anti-human CD3 (clone UCHT1)	Beckman Coulter	Cat# A07748
Phospho-GSK-3α (Ser21)	Cell Signaling Technology	Cat# 9316
Phospho-GSK-3α/β (Ser21/9)	Cell Signaling Technology	Cat# 9331
Total GSK-3β (clone D5C5Z)	Cell Signaling Technology	Cat# 12456
Anti-human CD69-VioBlue	Miltenyi Biotec	Cat# 130-112-799
PE anti-human PD-1 (CD279)	Miltenyi Biotec	Cat# 130-120-388
APC anti-human 4-1BB (CD137)	Miltenyi Biotec	Cat# 130-110-901
APC anti-human CD66b	Invitrogen (ThermoFisher)	Cat# 17-0666-42; RRID: AB_2573152
Recombinant human IL-2	PeproTech	Cat# GMP200-02
PE Goat anti-Rabbit IgG (H+L)	Jackson ImmunoResearch	Cat# 111-116-144; RRID: AB_2337985
Bacterial and Fungal Strains
Escherichia coli (ATCC 25922)	Gift from Emek Hospital Microbiology Unit	N/A
Staphylococcus aureus (ATCC 29213)	Gift from Emek Hospital Microbiology Unit	N/A
Klebsiella pneumoniae (ATCC 700603)	Gift from Emek Hospital Microbiology Unit	N/A
Candida albicans (ATCC 14053)	Gift from Emek Hospital Microbiology Unit	N/A
Biological samples,Cell Lines
Primary Human Neutrophils	Volunteers recruited to Emek Medical Center	Approval of Helsinki Committee (0093-19-EMC)
Human PBMCs (peripheral blood mononuclear cells)	Cell Generation,BioPark, Jerusalem, Israel	N/A
HeLa (cervical cancer)	ATCC	N/A
HepG2 (hepatocellular carcinoma)	ATCC	N/A
A549 (human non-small cell lung cancer)	ATCC	N/A
Human umbilical vein endothelial cells (HUVECs)	Gift from the Levenberg laboratory	N/A
Chemicals, peptides, and recombinant proteins
Cannabidiol (CBD)	Cayman Chemical	Cat# 90080; CAS: 13956-29-1
SR144528	Cayman Chemical	Cat# 9000491; CAS: 192703-06-3
CID16020046	Cayman Chemical	Cat# 15247; CAS: 834903-43-4
AM251	Tocris Bioscience	Cat# 1117; CAS: 183232-66-8
BCTC	Tocris Bioscience	Cat# 3875; CAS: 393514-24-4
PMA	Sigma-Aldrich	Cat# P1585; CAS: 16561-29-8
Lipopolysaccharide (LPS)	Sigma-Aldrich	Cat# L4391;CAS: 93572-42-0
Dihydrorhodamine 123	Sigma-Aldrich	Cat# D1054;CAS:109244-58-8
RIPA buffer	Sigma-Aldrich	Cat# R0278
Protease Inhibitor Cocktail	Sigma-Aldrich	Cat# p8340
Triton X-100	Sigma-Aldrich	Cat#T8787; CAS:9036-19-5
Crystal Violet	Sigma-Aldrich	Cat# C0775；CAS:548-62-9
Dimethyl sulfoxide (DMSO)	Sigma-Aldrich	Cat# D8418；CAS:67-68-5
2-mercaptoethanol	Sigma-Aldrich	Cat# M3148；CAS:60-24-2
Flow Cytometry Staining Buffer	Thermo Scientific	Cat# 50-112-9748
Human TruStain FcX™ (Fc Receptor Blocking Solution)	BioLegend	Cat# 422301
Matrigel® Matrix	Corning	Cat# 356231
Critical Commercial Assays and Kits
EasySepTM Direct Human Neutrophil Isolation Kit	STEMCELL Technologies	Cat# 19666
MEBCYTO® Annexin V-FITC Apoptosis Kit	MBL, Nagoya, Japan	Cat# 4700
Human Luminex® Discovery Assay	R&D Systems	Cat# LXSAHM
XTT-based Colorimetric Cell Proliferation Kit	Sartorius	Cat# 20-300-1000
Angiogenesis Assay Kit	Abcam	Cat# ab204726
Human MAPK Phosphorylation Antibody Array	Abcam	Cat# ab211061
CFSE Cell Division Tracker Kit	BioLegend	Cat# 423801
Quick-RNA™ Microprep Kit	Zymo Research	Cat# R1050
High-Capacity cDNA Reverse Transcription Kit	Applied Biosystems	Cat# 4368814
qPCR BIO SyGreen Blue Mix	PCR Biosystems, USA	Cat# PB20.11
SYTOX™ Green Nucleic Acid Stain	Invitrogen (ThermoFisher)	Cat# S7020
Bradford assay	Bio-Rad Laboratories	Cat# 5000002
Hydrogen Peroxide Assay Kit	Cayman Chemical	Cat# 600050
Software and Algorithms
FlowJo v10.8	BD Life Sciences	N/A
NovoExpress v1.4.1	Agilent Technologies	N/A
ImageJ (FIJI v1.53)	NIH	N/A
GraphPad Prism v8.3.0	GraphPad Software	N/A
Microsoft Excel 2016	Microsoft	N/A
Other
NAVIOS Analyzer Flow Cytometer	Beckman Coulter	N/A
NovoCyte Quanteon Flow Cytometer	Agilent Technologies	N/A
Zeiss LSM 880 Confocal Microscope	Zeiss	N/A
Tecan Infinite 200 PRO Plate Reader	Tecan	N/A
G-BOX F3 Gel Doc-System	Syngene	N/A
CFX96 Touch Real-Time PCR Detection System	Bio-Rad Laboratories	N/A
Q125 Sonicator	Qsonica	N/A
Oligonucleotides
CCL2(MCP-1)-Forward	Synthesized from Integrated DNA Technologies	TCGCCTCCAGCATGAAAGT
CCL2(MCP-1)-Reverse	Synthesized from Integrated DNA Technologies	GAGCCCTTGGGGAATGAAGG
CCL3(MIP-1a)-Forward	Synthesized from Integrated DNA Technologies	GCTCTCTGCAACCAGTTCTCT
CCL3(MIP-1a)-Reverse	Synthesized from Integrated DNA Technologies	CTGGCTGCTCGTCTCAAAG
CCL4(MIP-1b)-Forward	Synthesized from Integrated DNA Technologies	GCTCCCAGCCAGCTGTGGTATT
CCL4(MIP-1b)-Reverse	Synthesized from Integrated DNA Technologies	CCAGGATTCACTGGGATCAGC
CSF-2-Forward	Synthesized from Integrated DNA Technologies	CCTCCAACCCCGGAAAC
CSF-2-Reverse	Synthesized from Integrated DNA Technologies	CTGGCTCCCAGCAGTCAAA
CSF-3-Forward	Synthesized from Integrated DNA Technologies	AGA TGG AAG AAC TGG GAA TGG
CSF-3-Reverse	Synthesized from Integrated DNA Technologies	AGA TGG GAG GCA ACT AGG A
CXCL1-Forward	Synthesized from Integrated DNA Technologies	ATTTCACAGTGTGTGGTCAA
CXCL1-Reverse	Synthesized from Integrated DNA Technologies	GCCCCTTTGTTCTAAGCCAGA
CXCL2(MIP-2)-Forward	Synthesized from Integrated DNA Technologies	TCACAGTGTGTGGTCAACATTT
CXCL2(MIP-2)-Reverse	Synthesized from Integrated DNA Technologies	CTCTGCTCTAACACAGAGGGA
CXCL3-Forward	Synthesized from Integrated DNA Technologies	TCGAAAAGATACTGAACAAGGGGAG
CXCL3-Reverse	Synthesized from Integrated DNA Technologies	ACCCTGCAGGAAGTGTCAA
CXCR2-Forward	Synthesized from Integrated DNA Technologies	TCCGTCACTGATGTCTACCTGC
CXCR2-Reverse	Synthesized from Integrated DNA Technologies	TCCTTCAGGAGTGAGACCACCT
IFN-a-Forward	Synthesized from Integrated DNA Technologies	TCAAAGACTCTCACCCCTGC
IFN-a-Reverse	Synthesized from Integrated DNA Technologies	CAGTGTAAAGGTGCACATGACG
IFN-b1-Forward	Synthesized from Integrated DNA Technologies	GCC TCC CAT TCA ATT GCC AC
IFN-b1-Reverse	Synthesized from Integrated DNA Technologies	TCT CCT GTT GTG CTT CTC CAC
IFN-b2-Forward	Synthesized from Integrated DNA Technologies	GCA CTG GCT GGA ATG AGA CT
IFN-b2-Reverse	Synthesized from Integrated DNA Technologies	TGC TCA TGA GTT TTC CCC TGG
IL-10-Forward	Synthesized from Integrated DNA Technologies	CTG TCT TCG ATT TCT TCC CTG T
IL-10-Reverse	Synthesized from Integrated DNA Technologies	CAT GGC TTT GTA GAT GCC TTT C
IL-12α-Forward	Synthesized from Integrated DNA Technologies	TGC CTT CAC CAC TCC CAA AAC C
IL-12α-Reverse	Synthesized from Integrated DNA Technologies	CAA TCT CTT CAG AAG TGC AAG GG
IL-12β-Forward	Synthesized from Integrated DNA Technologies	CTA TGG TGA GCC GTG ATT GT
IL-12β-Reverse	Synthesized from Integrated DNA Technologies	GGA CTG CCA TGG AAG CTA AA
IL-1Rα-Forward	Synthesized from Integrated DNA Technologies	GTC CTG CTT TCT GTT CTC GC
IL-1Rα-Reverse	Synthesized from Integrated DNA Technologies	GTC AAT TTA GAA GAA AAG ATA GAT GTG G
IL-1α-Forward	Synthesized from Integrated DNA Technologies	AAC AAG TTT GGA TGG GCA ACT
IL-1α-Reverse	Synthesized from Integrated DNA Technologies	AAG ATG AAG ACC ACC CAG TGC
IL-1β-Forward	Synthesized from Integrated DNA Technologies	GTC GGA GAT TCG TAG CTG GA
IL-1β-Reverse	Synthesized from Integrated DNA Technologies	ATG ATG GCT TAT TAC AGT GGC AA
IL-4-Forward	Synthesized from Integrated DNA Technologies	CAC CGA GTT GAC CGT AAC A
IL-4-Reverse	Synthesized from Integrated DNA Technologies	AGT GTC CTT CTC ATG GTG GCT
IL-6-Forward	Synthesized from Integrated DNA Technologies	CCT GAA CCT TCC AAA GAT GGC
IL-6-Reverse	Synthesized from Integrated DNA Technologies	TTC ACC AGG CAA GTC TCC TCA
IL-8 (CXCL8)-Forward	Synthesized from Integrated DNA Technologies	GAGAAGTTTTTGAAGAGGGCTGA
IL-8 (CXCL8)-Reverse	Synthesized from Integrated DNA Technologies	TGCTTGAAGTTTCACTGGCAT
TGF β1-Forward	Synthesized from Integrated DNA Technologies	CGTGGAGGGGAAATTGAGGG
TGF β1-Reverse	Synthesized from Integrated DNA Technologies	CCGGTAGTGAACCCGTTGATG
TGF β2-Forward	Synthesized from Integrated DNA Technologies	CGGAGGTGATTTCCATCTACAA
TGF β2-Reverse	Synthesized from Integrated DNA Technologies	AAGGGCGGCATGTCTATTT
TNF-a -Forward	Synthesized from Integrated DNA Technologies	CGG GCC GAT TGA TCT CAG C
TNF-a -Reverse	Synthesized from Integrated DNA Technologies	GAG GCC AAG CCC TGG TAT G
AQP-6 Forward	Synthesized from Integrated DNA Technologies	ACCTCATTGGGATCCACTTC
AQP-6 Reverse	Synthesized from Integrated DNA Technologies	ACGGTGCCTGTGAGGATA
AQP-9 Forward	Synthesized from Integrated DNA Technologies	TTGGAGGGGTCATCACTATCAAT
AQP-9 Reverse	Synthesized from Integrated DNA Technologies	TTCATCCGTCCAAAGAGACA
β-actin -Forward	Synthesized from Integrated DNA Technologies	TGC CAT CCT AAA AGC CAC CCC ACT TCT CTC
β-actin -Reverse	Synthesized from Integrated DNA Technologies	AAG CAA TGC TAT CAC CTC CCC TGT GTG GAC
